# Supplementary material for: Enabling blockchain for Saudi Arabia drug supply chain using Internet of Things (IoT)
Source: PeerJ Comput Sci. 2024 May 22;10:e2072. doi: 10.7717/peerj-cs.2072 (PMC11157620; doi:10.7717/peerj-cs.2072)
Supplement: Supplemental Information 3 [file peerj-cs-10-2072-s003.csv]

BlockIndex	Message	HashCode Value	Proof Value	Timestamp
{"index":2	message:"Block mined!"	previous_hash:"756a4d4c1f13f2a2b98107bae39a23462d098389cd735a584d26de020859e4e2"	proof:533	timestamp:"2024-01-03 18:24:48.245745"}
{"index":3	message:"Block mined!"	previous_hash:"311c4d9a9ee5d8950d644146f0a68b929ce009f9100833d2595cbf3589a955d3"	proof:45293	timestamp:"2024-01-03 18:25:11.934531"}
{"index":4	message:"Block mined!"	previous_hash:"f55de4846cb2de52d7b19cce7f069b864cdd878741a0071e1c67bf997f258550"	proof:21391	timestamp:"2024-01-03 18:25:19.010124"}
{"index":5	message:"Block mined!"	previous_hash:"b30c2d82ebd8c3501292cc769e5ee50ebe9fc64882111b4ea255b0e6946f85f5"	proof:8018	timestamp:"2024-01-03 18:25:24.251631"}
{"index":6	message:"Block mined!"	previous_hash:"499f6e1c1cc5f51630b5f13b3fc9f07378d7e264d0f77019f6bf1ae6ff993781"	proof:48191	timestamp:"2024-01-03 18:25:30.832138"}
{"index":7	message:"Block mined!"	previous_hash:"90a3f608da57ab00889160260bc2382c6b3af83d0b54d3fc771ef3998a1dac9a"	proof:19865	timestamp:"2024-01-03 18:25:37.177409"}
{"index":8	message:"Block mined!"	previous_hash:"e6f4d6c133a6de7d376ef7171931c516422733dd12ed9ed0a2dedea7b76dccbe"	proof:95063	timestamp:"2024-01-03 18:25:43.852176"}
{"index":9	message:"Block mined!"	previous_hash:"c2d4c029498a635539f6466dd3f23513c5a9cf70e6199d1493eb1365885de3f2"	proof:15457	timestamp:"2024-01-03 18:25:50.029538"}
{"index":10	message:"Block mined!"	previous_hash:"369a0e6927901995fbf95427b4e9b9ede0b7b72a24dec514148b25bac0a647de"	proof:15479	timestamp:"2024-01-03 18:25:55.471325"}
